# Supplementary material for: C-Locked Analogs of the Antimicrobial Peptide BP214
Source: Antibiotics (Basel). 2022 Aug 9;11(8):1080. doi: 10.3390/antibiotics11081080 (PMC9404711; doi:10.3390/antibiotics11081080)
Supplement: Supplementary file 1 [file antibiotics-11-01080-s001.zip]

Archive with 1 entries (1 files):
- antibiotics-1819589-supplementary.pdf
